# Supplementary material for: Restoring ceftolozane susceptibility: a role for diazabicyclooctane β-lactamase inhibitors?
Source: Antimicrob Agents Chemother. 2025 Jan 28;69(3):e01543-24. doi: 10.1128/aac.01543-24 (PMC11881553; doi:10.1128/aac.01543-24)
Supplement: Table S1 — Molecular characteristics and antibiotic susceptibility results for MDR P. aeruginosa isolates. [file aac.01543-24-s0001.xlsx]

## Sheet: Sheet1
Table S1. Characteristics of MDR P. aeruginosa isolates and susceptibility to ceftolozane-based combinations
										MIC (mg/L)							Mutation in:
Patient #	Year	Isolate #	Accession #	cgSNP	TOL-TAZ DOT	Days from baseline to post-exposure	PDC Type2	ST3	Isolate Type	TOL	TOL-TAZ	TOL-AVI	TOL-REL	TOL-DUR	β-lactamases	AmpC Category	ampC4 (PDC)	ampD	ampG	ampR	ftsI (PBP3)	dacB
1	2015	975	SAMN18335882		0		PDC-5	155	Baseline	4	2	2	2	2	blaOXA-396, blaPAO		T105A, R79Q	Q44H, G148A, D183Y	A583T	WT	WT	disrupted
	2015	976	SAMN18335883	2	8	11	--	155	Postexposure	256	128	128	32	64	blaOXA-396, blaPAO	Major AmpC	T105A, R79Q, 236-242del	Q44H, G148A, D183Y	A583T	WT	WT	disrupted
2	2015	987	SAMN18335888		0		PDC-5	883	Baseline	4	1	2	2	1	blaOXA-488, blaPAO		T105A, R79Q	disrupted	A583T	disrupted	WT	WT
	2015	1018	SAMN18335889	0	52	65	PDC-264	883	Postexposure	>256	256	128	64	32	blaOXA-488, blaPAO	AmpC + ftsI mutation	T105A, R79Q, F147L	disrupted	A583T	disrupted	R504C	N316K
3	2015	980	SAMN18335885		1		PDC-3	1207	Baseline	2	2	1	0.5	0.5	blaOXA-50, blaPAO		T105A	WT	A583T	disrupted	R504C	WT
	2015	1039	SAMN18335886	55	19	18	--	1207	Postexposure	128	256	16	8	1	blaOXA-50, blaPAO	Major AmpC	T105A, T96I	WT	A583T	disrupted	R504C	H261R
4	2016	1240	SAMN18335878		0		PDC-5	--	Baseline	2	1	1	0.5	0.5	blaOXA-396, blaPAO		T105A, R79Q	G148A, P168T, S175L	H467R, A583T	WT	WT	WT
	2016	1286	SAMN18335879	2	26	39	--	--	Postexposure	16	16	2	2	0.5	blaOXA-396, blaPAO	Minor AmpC	T105A, R79Q, P243S	G148A, P168T, S175L	H467R, A583T	WT	WT	WT
5	2016	1285	SRR31495912		0		PDC-8	17	Baseline	2	2	2	2	0.5	blaOXA-50, blaPAO		T105A, L176R	A136V, G148A	A583T	WT	WT	WT
	2016	1317	SRR31495911	0	10	11	PDC-8	17	Postexposure	32	8	8	32	2	blaOXA-50, blaPAO	None	T105A, L176R	A136V, G148A	A583T	D135N	P512L	WT
6	2016	1318	SRR27928346		0		PDC-5	3118	Baseline	4	4	1	1	1	blaOXA-494, blaPAO		T105A, R79Q	G148A	A583T	disrupted	WT	S326P
	2016	1337	SRR27928345	1	10	12	PDC-244	3118	Postexposure	>256	256	256	32	32	blaOXA-494, blaPAO	Major AmpC	T105A, R79Q, 234-241del	G148A	A583T	disrupted	WT	S326P
7	2017	1532	SRR27928312		0		PDC-24	209	Baseline	4	2	2	2	1	blaOXA-494, blaPAO		T105A, T21A, G391A	R11L, G148A, D183Y	V81I, A583T	WT	G216S	P88L, A394P
	2017	1529	SRR27928311	53	14	26	PDC-24	209	Postexposure	8	8	4	4	2	blaOXA-494, blaPAO	None	T105A, T21A, G391A	R11L, G148A, D183Y	V81I, A583T	WT	G216S	P88L, A394P
8	2017	1411	SAMN18335870		0		--	645	Baseline	16	8	2	4	4	blaOXA-488, blaPAO		T105A, L176H, E335K	WT	A583T	WT	WT	D176N
	2017	1423	SAMN18335871	37	16	48	--	645	Postexposure	256	64	128	128	16	blaOXA-488, blaPAO	Major AmpC	T105A, F147L, L176H, G183D, E335K	WT	A583T	WT	WT	D176N
9	2017	1577	SRR31495895		0		PDC-3	--	Baseline	1	0.5	2	1	0.25	blaOXA-50, blaPAO		T105A	G46S, G148A	A583T	WT	WT	WT
	2019	1863	SRR31495893	133	20	423	PDC-322	--	Postexposure	>256	256	256	128	8	blaOXA-50, blaPAO	AmpC + ftsI mutation	T105A, G183D	G46S, G148A	A583T	WT	G63D	WT
10	2017	1575	SRR31495900		0		PDC-3	3315	Baseline	2	4	2	2	1	blaOXA-486, blaPAO		T105A	WT	A583T	disrupted	A244T	N161K
	2018	1697	SRR31495894	182	17	196	PDC-322	3315	Postexposure	256	128	256	256	128	blaOXA-486, blaPAO	AmpC + ftsI mutation	T105A, G183D	WT	A583T	disrupted	T267A, R504S	N161K
11	2018	1625	SAMN18335894		0		PDC-3	796	Baseline	2	2	2	2	2	blaOXA-395, blaPAO		T105A	G148A, S175L	A583T	WT	WT	WT
	2018	1653	SAMN18335895	16	30	32	--	796	Postexposure	128	128	32	8	8	blaOXA-395, blaPAO	AmpC + ftsI mutation	T105A, ins241R	G148A, G156R, S175L	A583T	WT	R504C	WT
12	2018	1647	SAMN18335890		0		PDC-3	2167	Baseline	4	4	1	1	1	blaOXA-50, blaPAO		T105A	G148A	A583T	D135G	WT	WT
	2018	1732	SAMN18335891	1	7	38	PDC-3	2167	Postexposure	32	16	8	16	16	blaOXA-50, blaPAO	None	T105A	G148A	A583T	D135G	WT	WT
13	2018	1770	SRR27928288		0		PDC-1	699	Baseline	0.5	0.25	0.5	0.5	0.5	blaOXA-50, blaPAO		WT	WT	A583T	WT	WT	WT
	2019	1865	SRR27928287	34	7	126	335	699	Postexposure	32	16	2	2	1	blaOXA-50, blaPAO	Major AmpC	F147L	WT	A583T	WT	WT	disrupted
14	2018	1783	SAMN18335872		0		PDC-24	274	Baseline	2	1	2	2	2	blaOXA-486, blaPAO		T105A, T21A, G391A	R11L, G148A, D183Y	V81I, A583T	WT	WT	A394P
	2019	1882	SAMN18335873	22	31	124	--	274	Postexposure	16	16	8	8	1	blaOXA-486, blaPAO	Minor AmpC	T105A, T21A, D245del, G391A	R11L, G148A, D183Y	A583T	WT	WT	A394P
15	2018	1810	SRR27928285		0		PDC-3	111	Baseline	2	1	2	2	1	blaCARB-2, blaOXA-395, blaOXA-9, blaPAO		T105A	86insA, G149A	H467R, A583T	disrupted	WT	WT
	2018	1834	SRR27928284	8	20	34	--	111	Postexposure	>256	64	64	32	16	blaCARB-2, blaOXA-395, blaOXA-9, blaPAO	Minor AmpC	T105A, G183R	86insA, G149A	H467R, A583T	disrupted	WT	WT
16	2019	1984	SRR27928275		0		PDC-5	-	Baseline	8	4	4	2	2	blaOXA-396, blaPAO		T105A, R79Q	G148A, S175L	H467R, A583T	WT	WT	disrupted
	2019	1988	SRR27928274	1	4	8	346	-	Postexposure	128	128	128	64	32	blaOXA-396, blaPAO	Major AmpC	T105A, R79Q, G183D	G148A, S175L	H467R, A583T	WT	WT	disrupted
17	2019	1986	SRR27928272		0		PDC-34	253	Baseline	2	1	1	1	0.5	blaOXA-488, blaPAO		T105A, G27D, A55T, Q155R, V205L, G391A	E125D, 126-130del	A583T	E114A, G283E, M288R	WT	Q156H
	2019	2094	SRR27928270	3	26	71	--	253	Postexposure	64	32	64	32	8	blaOXA-488, blaPAO	Major AmpC	T105A, G27D, A55T, Q155R, G183D, V205L, G391A	E125D, 126-130del	A583T	E114A, G283E, M288R	WT	Q156H
18	2019	2248	SRR27928337		0		PDC-34	253	Baseline	2	1	1	1	1	blaOXA-50-like, blaPAO		T105A, G27D, A55T, Q155R, V205L, G391A	disrupted	A583T	E114A, G283E, M288R	WT	Q156H
	2019	2246	SRR27928336	2	27	35	PDC-387	253	Postexposure	32	64	16	32	1	blaOXA-50-like, blaPAO	Major AmpC	T105A, G27D, A55T, T96I, Q155R, V205L, G391A	disrupted	A583T	E114A, G283E, M288R	WT	Q156H
19	2019	2303	SRR27928335		13		PDC-67	261	Baseline	1	1	1	1	0.5	blaOXA-50-like, blaPAO		T105A, M109V	V10G, A136V, G148A	A583T	WT	WT	WT
	2019	2274	SRR27928334	2	29	21	--	261	Postexposure	128	64	64	32	16	blaOXA-50-like, blaPAO	Major AmpC	T105A, G183D, M109V	V10G, A136V, G148A	A583T	WT	WT	WT
20	2019	2316	SRR27928329		0		PDC-16	1248	Baseline	1	1	0.5	0.5	0.5	blaOXA-50-like, blaPAO		T105A, G27D, V205L, G391A	G148A	A583T	E114A, G283E, M288R	WT	WT
	2020	2388	SRR27928327	39	61	174	--	1248	Postexposure	>256	>256	256	64	4	blaOXA-50-like, blaPAO	Major AmpC	T105A, G27D, V205L, E247K, G391A	disrupted	A583T	E114A, G283E, M288R	WT	WT
21	2020	2355	SRR27928323		27		PDC-191	1097	Baseline	8	4	1	1	1	blaOXA-50-like, blaPAO		T105A, F147L	G148A, D183Y	A583T	WT	WT	WT
	2020	2393	SRR27928322	8	36	17	PDC-191	1097	Postexposure	8	32	1	1	0.5	blaOXA-50-like, blaPAO	None	T105A, F147L	G148A, D183Y	A583T	WT	WT	WT
22	2020	2407	SRR27928314		0		PDC-19a	308	Baseline	1	2	1	1	1	blaOXA-50-like, blaPAO		T105A, R79Q	disrupted	S185N, A583T	G283E, M288R	WT	WT
	2020	2469	SRR27928261	10	33	100	PDC-469	308	Postexposure	16	64	16	16	16	blaOXA-50-like, blaPAO	Major AmpC	T105A, G27D, F147L, V205L, E247K, V356I, G391A	T7A	S185N, A583T	G283E, M288R	WT	WT
23	2020	2487	SRR27928258		0		PDC-3	151	Baseline	8	4	1	1	0.5	blaOXA-50, blaPAO		T105A	G148A, D183Y	A583T	G283E, M288R	T91A	disrupted
	2020	2477	SRR27928257	7	26	56	PDC-191	151	Postexposure	64	32	4	2	1	blaOXA-50-like, blaPAO	Major AmpC	T105A, F147L	G148A, D183Y	A583T	G283E, M288R	T91A	WT
24	2021	3223	SRR27928373		0		PDC-5	3118	Baseline	2	2	1	1	1	blaOXA-50-like, blaPAO		T105A, R79Q	G148A, G156D	A583T	disrupted	WT	WT
	2021	2872	SRR27928372	2	4	47	--	3118	Postexposure	32	16	16	8	4	blaOXA-50-like, blaPAO	AmpC + ftsI mutation	T105A, R79Q, Q146K	G148A, G156D	A583T	disrupted	G63D	WT
25	2022	3829	SRR31495892		0		PDC-1	389	Baseline	1	2	1	8	0.5	blaOXA-50, blaPAO		WT	G148A, D183Y	A583T	WT	WT	WT
	2022	3868	SRR31495891	2	17	34	PDC-223	389	Postexposure	32	64	16	16	8	blaOXA-50	Major AmpC	229-247 del	G148A, D183Y	A583T	WT	WT	WT
26	2023	4010	SRR31495890		0		PDC-12	1051	Baseline	2	2	1	0.5	0.5	blaOXA-395, blaPAO		T105A, T21A, V205L, G391A	disrupted	A583T	E114A, I251V, G283E, M288R	L23V	WT
	2023	4182	SRR31495910	3	41	72	--	1051	Postexposure	256	256	64	16	2	blaOXA-395, blaPAO	Major AmpC	T105A, T21A, V205L, E247K, G391A	disrupted	A583T	E114A, I251V, G283E, M288R	L23V	WT
27	2023	4147	SRR31495889		2		PDC-3	252	Baseline	4	2	1	1	1	blaOXA-486, blaPAO		T105A	ins138LTR	A583T	WT	WT	A394P
	2023	4185	SRR31495909	7	15	20	--	252	Postexposure	64	64	2	1	1	blaOXA-486, blaPAO	Minor AmpC	T105A, E247G	ins138LTR	A583T	WT	WT	A394P
28	2023	4273	SRR31495908		0		PDC-3	111	Baseline	4	4	4	4	2	blaCARB-2, blaOXA-395, blaOXA-9, blaPAO		T105A	ins85A, G149A	A583T	disrupted	WT	WT
	2023	4398	SRR31495907	11	35	51	PDC-309	111	Postexposure	>256	>256	128	64	8	blaCARB-2, blaOXA-395, blaOXA-9, blaPAO	Major AmpC	T105A, E247K	ins85A, G149A	A583T	disrupted	WT	disrupted
29	2023	4423	SRR31495906		0		PDC-3	--	Baseline	4	4	4	8	4	blaOXA-488, blaPAO		T105A	A136V, G148A	W42R, A583T	disrupted	H480Y, R504C	WT
	2023	4480	SRR31495905	99	15	26	PDC-191	--	Postexposure	>256	256	128	128	32	blaOXA-488, blaPAO	Major AmpC	T105A, F147L	A136V, G148A	W42R, A583T	disrupted	H480Y, R504C	L145P
30	2023	4506	SRR26921252		0		PDC-30	207	Baseline	1	1	1	1	0.5	blaOXA-395, blaPAO		T105A, T21A,V205L, G391P	WT	A583T	E114A, I251V, G283E, M288R	WT	WT
	2023	4634	SRR26920663	3	30	52	--	207	Postexposure	256	128	128	64	16	blaOXA-395, blaPAO	Major AmpC	T105A, T21A, G183D, V205L, G391P	disrupted	A583T	E114A, I251V, G283E, M288R	WT	disrupted
31	2023	4801	SRR31495903		20		--	--	Baseline	4	4	2	2	1	blaOXA-488, blaPAO		T105A, P23S, P243Q, G391A	WT	A583T	G283E, M288R	G63S, T562M	WT
	2023	4813	SRR31495902	1	26	7	--	310	Postexposure	>256	256	64	32	8	blaOXA-488, blaPAO	Major AmpC	T105A, P23S, E247K, G391A	WT	A583T	G283E, M288R	G63S	S390T
32	2023	4782	SRR31495904		0		PDC-16	1248	Baseline	4	4	2	2	1	blaOXA-395, blaPAO		T105A, G27D, V205L, G391A	disrupted	A583T	E114A, G283E, M288R	E466K	WT
	2023	4855	SRR31495899	0	16	22	--	--	Postexposure	64	64	64	64	16	blaOXA-395	Major AmpC	T105A, G27D, G183D, V205L, G391A	disrupted	A583T	E114A, G283E, M288R	E466K	WT
33	2023	4815	SRR31495901		0		PDC-39	--	Baseline	2	1	2	2	1	blaOXA-488, blaPAO		T105A, V205L, G391A	Q44H, G148A, D183Y	A583T	WT	WT	WT
	2023	4859	SRR31495898	1	12	20	--	--	Postexposure	32	16	4	16	2	blaOXA-488, blaPAO	Minor AmpC	T105A, V205L, ins347N, G391A	Q44H, G148A, D183Y	A583T	WT	WT	WT
34	2024	4977	SRR31495897		0		PDC-121	164	Baseline	2	2	2	2	1	blaOXA-486, blaPAO		T105A, P7S	disrupted	A583T	E114A, A137V, E139G, R146H, G283E, M288R	WT	WT
	2024	5070	SRR31495896	8	15	32	--	164	Postexposure	32	32	4	2	2	blaOXA-486, blaPAO	Major AmpC	T105A, P7S, F147L	disrupted	A583T	E114A, G283E, M288R	WT	WT
